# Supplementary material for: CmNDB1 and a Specific Domain of CmMYB1 Negatively Regulate CmMYB1-Dependent Transcription of Nitrate Assimilation Genes Under Nitrogen-Repleted Condition in a Unicellular Red Alga
Source: Front Plant Sci. 2022 Mar 11;13:821947. doi: 10.3389/fpls.2022.821947 (PMC8962646; doi:10.3389/fpls.2022.821947)
Supplement: Supplementary file 2 [file Table_1.XLSX]

## Sheet: Table S1
Table S1: Primers used for constructing and confirming transformants.
Primer	Sequence (5′-3′)
For constructing transformants
For constructing CmMYB1 knockout strain, BZU1 and BZ1
MYB1pro_F	GACACGTGAATTTAAATAGGCTGAGCTTGTTGAAGGGTGA
MYB1pro_R	TGAAAATAAAGATTTTCAGGTATGGTTCGTCGGCAAGAGT
MYB1ter_F	AGGGATTGTGGCGCGACAGGTAAGTTCGCGCCAATACCGC
MYB1ter_R	GACACGTGAATTTAAATAGGATGGCCAGTATCCTGACAAG
MYB1tf_F	CTGAGCTTGTTGAAGGGTGACAGTG
MYB1tf_R	ATGGCCAGTATCCTGACAAGGAAAATC
For constructing CmMYB1 amino acids truncated strains
MYB1pro_F2	GGTCGACGGTATCGATAAGCCTGAGCTTGTTGAAGGGTGA
MYB1orf_R	CCTTGAAAATAAAGATTTTCGACGCCACTCAGGAGCCAGCC
TEV_F	GAAAATCTTTATTTTCAAGGTATTGAGGGACGCCT
1_310_R	CCTTGAAAATAAAGATTTTCTAGCTGACGACTCGGGTCTAAACAGAG
1_380_R	CCTTGAAAATAAAGATTTTCGCGAACTCGAAGCTTGCCTACGC
1_460_R	CCTTGAAAATAAAGATTTTCGGCATCTGCCGAACATGTGGTGAG
MYB1db_F	TCGCGCACCGCTGGCGAGCCGAACGG
MYB1db_R	GCCAGCGGTGCGCGACACTCGGAGAC
MYB1ne_F	GTCAGCTAGAGCAGCTGCGAGCTCGG
MYB1ne_R	GCTGCTCTAGCTGACGACTCGGGTCTAAAC
For constructing ND-overexpressing strain (ND_OE) and control strain (TFc)
MYB1OE380_F	GAGTTCGCGGGTCTAGAGTCGACCTGCAG
MYB1OE380_R	TAGACCCGCGAACTCGAAGCTTGCCTAC
MYB1TFc_F	TCACACTTGGGTCTAGAGTCGACCTGCAG
MYB1TFc_R	TAGACCCAAGTGTGAAAGGCTCCACGTCG
MYB1ND_OE_F	TCACACTTTCGTGTAGTGAGGCGCCC
MYB1ND_OE_R	TACACGAAAGTGTGAAAGGCTCCACG
For constructing FLAG-fused CmMYB1 strain, WM1
CAT_MCS_F	CAGGCCTATTTAAATTCACGTGTCGCGA
NOS_ter_R	GATCTAGTAACATAGATGACACCGC
NOS_ter_CAT_F	GTCATCTATGTTACTAGATCGAATTCTTACAATACCGATA
URA_CAT_R	GCGCCACAATCCCTAGCAGCACACTTTTTGCCTGCACAAG
MCS_J282C_orf_F	GGCCAGTATACTTTAAAGTTATGGACGACGTGGAGCCTTT
MCS_J282C_orf_R	ACGTGTCGCGAGCCGGCGTTGACGCCACTCAGGAGCCAGC
MCS_J282C_ter_F	ACGTGTCGCGAGCCGGCGTTTTATGGTTCGTCGGCAAGAG
MCS_J282C_ter_R	GGCCAGTATACTTTAAAGTTCGAATGCGGTCACCGGAATG
For constructing uracil auxotrophy strain of WM1, MΔ95a
URA5.3pro_KS_F	ATATCGAATTCCTGCAGCCCCGCAGCCTTTATCGACCAGC
URA5.3ter_SK_R	AGAACTAGTGGATCCCCCCGTTCGACTTTCGAAAGGCGTTTG
URA5.3ORFdel_F	TTCTGGGATAATTCCTAATGGGCAGAAGCAAGC
URA5.3ORFdel_R	GGAATTATCCCAGAAAGCGACGCCT
URA5.3pro_F	CGCAGCCTTTATCGACCAGCCACGTG
URA5.3ter_R	CGTTCGACTTTCGAAAGGCGTTTGTTTCCAGG
For sequencing analysis
URA5.3_seq_F	ATAAATAAAATTGGATTCCA
For constructing CmNDB1 knockout strain, BZ6
pCmNDB1pro_F	GACACGTGAATTTAAATAGGCGATAGAAGCGATCGCTGCGA
pCmNDB1pro_R	TGAAAATAAAGATTTTCAGGCGCTGGAGTTGATCGCAGTCC
pCmNDB1ter_F	AGGGATTGTGGCGCGACAGGTAGAGTCGTTTCGGCGTAATAGAGAG
pCmNDB1ter_R	GACACGTGAATTTAAATAGGGATAACGCAAGTCCGAGTCCAAG
CmNDB1_879pro_F	CGATAGAAGCGATCGCTGCGAG
CmNDB1_651ter_R	GATAACGCAAGTCCGAGTCCAAGAC
For constructing Myc-fused CmNDB1 strain, MR66
CmNDB1orf_F	GACACGTGAATTTAAATAGGATGTTTGTCACTGGCTTGAATAGGC
CmNDB1orf_R	TGAAAATAAAGATTTTCAGGAAAGACGCACGTATTAGCTGCTG
CmNDB1ter_F	AGGGATTGTGGCGCGACAGGTAGAGTCGTTTCGGCGTAATAGAGAG
CmNDB1ter_R	GACACGTGAATTTAAATAGGGATAACGCAAGTCCGAGTCCAAG
CmNDB1tf_F	ATGTTTGTCACTGGCTTGAATAGGCTG
CmNDB1tf_R	GATAACGCAAGTCCGAGTCCAAGAC
For confirming transformants
For Figure S1
F1	TGCGTACTCTTGCCGACGAACCATA
R1	ATCGCGCGGTATTGGCGCGAACTTA
F2	GAACTGAGGGGCGAACGCAGTC
R2	ATGGCCAGTATCCTGACAAGGAAAATC
F3	AAGAGACCTGTGAGGCTCCTCTAAA
R3	GCTCTTCCAAGCTATCGAAGAAAAGG
For Figure S2
F1	ATGGACGACGTGGAGCCTTTCAC
R1	CAAGACCGGCAACAGGATTCAATC
For Figure S5
F1	ATGGACGACGTGGAGCCTTTC
R1	CCCTATCCACCGCAGAAGTA
For Figure S6
F1	AAGAGACCTGTGAGGCTCCTCTAAA
R1	ATCGCGCGGTATTGGCGCGAACTTA
F2	CCCAAAACACCTATACCTGAAAATGC
R2	CTTGTCATCGTCATCCTTGTAGTCGCC
R3	CGGCGATGCATAGAACTGT
For Figure S8
F1	CAGTGGCAAGTGTCTCGTGTTACACC
R1	ACAGTGCCTGGAAGGAAACCCAG
F2	ATGCCCCAGTGGACTCGACGTTAC
R2	ATAATCATCGCAAGACCGGCAACAG
R3	ATAAGTCGACGACGTTGGCGTAGAG
H3_F	ATGGCGCGCACGAAACAAACTG
H3_R	AGCCCGTTCACCACGGATG
For Figure S10
F1	TTTGGACTGCGATCAACTCCAGC
R1	ATAATCATCGCAAGACCGGCAACAG
R2	ATAAGTCGACGACGTTGGCGTAGAG
