# Supplementary material for: CmNDB1 and a Specific Domain of CmMYB1 Negatively Regulate CmMYB1-Dependent Transcription of Nitrate Assimilation Genes Under Nitrogen-Repleted Condition in a Unicellular Red Alga
Source: Front Plant Sci. 2022 Mar 11;13:821947. doi: 10.3389/fpls.2022.821947 (PMC8962646; doi:10.3389/fpls.2022.821947)
Supplement: Supplementary file 3 [file Table_2.XLSX]

## Sheet: Table S2
Table S2: Primers used for northern blot analysis and qRT-PCR analysis.
Gene	Primer	Sequence (5′-3′)
For northern blot analysis
CmMYB1	CmMYB1_F	GCTTGAGCGTCTCTCTGCTT
	CmMYB1_R	GTCTCCAGCGATGAGGAAAC
CmNRT	CmNRT_F	GGTGCAGCAATACCCACTTT
	CmNRT_R	TCCAATGGTCGTCACTTTCA
CmNDB1	CmNDB1_F	ATGTTTGTCACTGGCTTGAATAGGCTG
	CmNDB1_R	ATAAGTCGACGACGTTGGCGTAGAG
For qRT-PCR analysis with cDNA
CmNRT	CmNRT_QRT_F	ATTCGTACCGTTTGCCAGTC
	CmNRT_QRT_R	AAACGCGATGAAAAAGGATG
CmNR	CmNR_QRT_F	GATCTCACGAGCCAGGAACT
	CmNR_QRT_R	CGTTCTACCAGGCCACTGAT
CmNIR	CmNIR_QRT_F	GGCAACGACCAGATCTTCAT
	CmNIR_QRT_R	TTCAGACGGAGCATGAACTG
CmAMT	CmAMT_QRT_F	GCACTGCTCACCTACGACAA
	CmAMT_QRT_R	AACGCAAAATGCTGAAAAGC
CmGS	CmGS_QRT_F	CAAAGGATCACAAGCCGATT
	CmGS_QRT_R	TACAGGCACGCCTTGTAGTG
18S	18S_QRT_F	GCATCTGCCAAGGATGTTTT
	18S_QRT_R	GAGTCGGCATCGTTTATGGT
For ChIP analysis
CmNRT	CmNRT_ChIP_F2	GAATCTGTTGAGCCGTTCGT
	CmNRT_ChIP_R2	CGTTGACCGTTGAACGAATA
	CmNRT_ChIP_F4	TTGCGCTTTCAGGTACAGTG
	CmNRT_ChIP_R4	CGAACAGATACACCGGGATT
