# Supplementary material for: CmNDB1 and a Specific Domain of CmMYB1 Negatively Regulate CmMYB1-Dependent Transcription of Nitrate Assimilation Genes Under Nitrogen-Repleted Condition in a Unicellular Red Alga
Source: Front Plant Sci. 2022 Mar 11;13:821947. doi: 10.3389/fpls.2022.821947 (PMC8962646; doi:10.3389/fpls.2022.821947)
Supplement: Supplementary file 4 [file Table_3.XLSX]

## Sheet: Table S3
Table S3: A List of ND-binding proteins.
Gene number¹	Annotation	Ratio (ND_OE vs. TFc)
		Protein scores²	Peptide matches³
CMT579C	luminal binding protein BiP	8.1	3.7
CMC180C	probable protein disulfide-isomerase	26.8	22.7
CMQ089C	probable protease	16.8	9.1
CMR469C	hypothetical protein, conserved	11	10.3
CMR380C	fusion protein of glyoxysomal fatty acid oxidation tetrafunctional protein, and acetyl-CoA acyltransferase	8.9	9.3
CMP227C	probable ferritin, chloroplast precursor	10.1	4
CMA009C	NAD-dependent sorbitol dehydrogenase	17.2	10
CMG039C	aspartyl aminopeptidase	-	-
CMR125C	similar to nucleoporin complex subunit	4.4	5
CMP337C	similar to desmoplakin	-	-
CMI268C	hypothetical protein, conserved	-	-
CMM285C	hypothetical protein, conserved	7.6	7
CMM226C	hypothetical protein, conserved	5.8	2
CMN113C	cullin 4	-	-
CMH109C	raptor	-	-
CMR075C	probable nucleotide sugar epimerase	-	-
CML242C	hypothetical protein, conserved	8.5	6
CMI169C	probable DNA mismatch repair protein	-	-
CMM145C	asparagine synthase (glutamine-hydrolyzing)	6.3	1
CMA091C	hypothetical protein	6.3	3
CMO070C	kinesin-related protein	-	-
CMT272C	eukaryotic translation initiation factor eIF-2B beta subunit	-	-
CME029C	chromosome assembly complex Condensin, core subunit C	-	-
CMQ388C	similar to DNA/RNA-binding protein translin/TB-RBP	3.9	5
CMV025C	[pt] tRNA modification GTPase	-	-
CMJ244C	hypothetical protein, conserved	8.2	3
CMF102C	similar to cell division cycle protein cdc16	6.3	2
CMO056C	probable importin beta gene	-	-
CML027C	sister-chromatide cohesion complex Cohesin, subunit SMC3	-	-
CMN027C	probable chromosome segregation protein CSE1	-	-
CMI014C	hypothetical protein, conserved	-	-
CMC117C	similar to peptidylprolyl isomerase	-	-
CMQ352C	hypothetical protein	-	-
CMS059C	hypothetical protein	-	-
CMS202C	FAD synthetase (FMN adenyltransferase) FAD1	-	-
CMS361C	organelle division protein FtsZ (AB032071)	-	-
CMO281C	vacuolar protein sorting-associated protein Vps4p	6.8	1
CMQ381C	hypothetical protein, conserved	5	0.5
CMI241C	similar to carboxy-terminal proteinase	-	-
CMI040C	chloroplast ADP,ATP carrier protein	5.1	3
CMQ096C	phosphopantothenatecysteine ligase	-	-
CMO048C	hypothetical protein	-	-
CMA041C	UDP-glucose 4-epimerase	-	-
CMP127C	hypothetical protein, conserved	-	-
CMQ211C	adenylosuccinate lyase	4.2	5
CMO321C	hypothetical protein	-	-
CMD025C	DNA replication licensing factor MCM2	-	-
CMP130C	similar to microtubule-associated protein	-	-
CMK127C	hypothetical protein	-	-
CMP334C	DnaJ (Hsp40) homolog, subfamily D	-	-
CML076C	3-methyl-2-oxobutanoate hydroxymethyltransferase	-	-
CMN260C	hypothetical protein, conserved	-	-
CMR337C	hypothetical protein	-	-
CMJ256C	hypothetical protein, conserved	-	-
CMN125C	40S ribosomal protein S27A, ubiquitin fusion protein	-	-
CMK273C	60S ribosomal protein L23A	-	-
CMM037C	hypothetical protein	-	-
CMP356C	DNA replication licensing factor MCM4	-	-
CMH242C	oxysterol binding protein	-	-
CML293C	probable chaperone protein DnaJ	-	-
CMQ222C	presequence protease	-	-
CMO265C	hypothetical protein	-	-
CMF182C	aminopeptidase N	-	-
CMJ218C	aspartate--tRNA ligase, cytoplasmic	-	-
CMJ298C	hypothetical protein	-	-
CMQ324C	polyribonucleotide nucleotidyltransferase	-	-
CML127C	hypothetical protein, conserved	-	-
CMN167C	RIO-like serine/threonine protein kinase	-	-
CMH194C	similar to translational activator GCN1	-	-
CME181C	similar to serine/threonine protein phosphatase	-	-
CME103C	hypothetical protein, conserved	-	-
CMV058C	[pt] ORF232	-	-
CMP123C	V-type ATPase V1 subunit B	-	-
CMK259C	hypothetical protein, conserved	-	-
CMQ056C	RNA polymerase I, II, III common subunit	-	-
CMT056C	probable sodium-dependent transporter	-	-
CMJ100C	heat shock protein, Hsp20 family	-	-
CML126C	similar to indole-3-glycerol phosphate synthase	-	-
CMN257C	similar to DNMT1 associated protein 1	-	-
CMP100C	hypothetical protein	-	-
CMI197C	hypothetical protein, conserved	-	-
CMO306C	probable myo-inositol dehydrogenase	-	-
CML204C	prephenate dehydratase PDT	-	-
CMT264C	probable iron-sulfur cluster assembly protein IscA	-	-
CMD113C	glycerol-3-phosphate dehydrogenase	-	-
CMI111C	probable phytochelatin synthase	-	-
CMJ102C	adaptor-related protein complex 1, mu subunit	-	-
CMV079C	[pt] 30S ribosomal protein S6	-	-
CMQ028C	adaptor-related protein complex 3, delta subunit	-	-
CMS023C	similar to Golgi associated retrograde protein complex component VPS52	-	-
CMJ108C	hypothetical protein, conserved	-	-
CMV040C	[pt] ORF105	-	-
CME192C	uridine kinase	-	-
CMI164C	hypothetical protein, conserved	-	-
CMT043C	GTP-binding protein of Nug1 family	-	-
CMR286C	hypothetical protein, conserved	-	-
CMQ291C	dCMP deaminase	-	-
CMG025C	unknown RNA binding protein	-	-
CMG015C	hypothetical protein	-	-
CMO053C	alpha,alpha-trehalose-phosphate synthase (UDP-forming)	-	-
CMM185C	similar to protein phosphatase 1, regulatory subunit	-	-
CMN066C	hypothetical protein, conserved	-	-
CME143C	Smt3-activating enzyme E1 C subunit	-	-
CMT034C	NADP-dependent glyceraldehyde-3-phosphate dehydrogenase	-	-
CMK060C	nucleoside-diphosphate kinase	-	-
CMM002C	hypothetical protein	-	-
CMI102C	hypothetical protein	-	-
CME139C	similar to spindle checkpoint protein Xmad1	-	-
CME006C	hypothetical protein	-	-
CMG030C	similar to beta-tubulin folding cofactor E	-	-
CMR313C	probabale oligoendopeptidase F	-	-
CMD080C	phosphatidylinositol polyphosphate 5-phosphatase	-	-
CMB118C	ATP citrate lyase	-	-
CMK193C	Smt3-conjugating enzyme E2	-	-
CMO043C	hypothetical protein	-	-
CMM006C	hypothetical protein, conserved	-	-
CMR126C	probable sulfite oxidase	-	-
CMT485C	mitochondrial ribosomal protein S7, precursor	-	-
CMQ420C	hypothetical protein	-	-
CMQ313C	hypothetical protein	-	-
CMT048C	probable de-N-glycosylation enzyme Png1p	-	-
CMR423C	probable DNA helicase required for mitotic chromosome segregation CHL1	-	-
CMS356C	hypothetical protein	-	-
CMT489C	2-methylthioadenine synthetase	-	-
CMI136C	similar to protein with DnaJ domain	-	-
CMQ301C	probable alcohol dehydrogenase	-	-
CMK166C	glucosamine--fructose-6-phosphate aminotransferase	-	-
CMJ181C	probable diphthine synthase	-	-
CMD040C	similar to apospory-associated protein C	-	-
CMT379C	20S core proteasome subunit alpha 4	-	-
CMP114C	mutS family DNA mismatch repair protein MSH2	-	-
CMC148C	aspartate aminotransferase	-	-
CMR409C	hypothetical protein	-	-
CMV179C	[pt] 50S ribosomal protein L18	-	-
CMJ234C	vitamine B12-independent methionine synthase	-	-
CMO300C	cyclophilin	-	-
CMN305C	hypothetical protein	-	-
CMJ171C	hypothetical protein, conserved	-	-
CML128C	tRNA nucleotidyltransferase	-	-
CMP085C	similar to phosphoserine phosphatase	-	-
CMG141C	gamma-glutamylcysteine synthetase	-	-
CMP043C	RNA polymerase II third large subunit	-	-
CMO197C	20S core proteasome subunit alpha 7	-	-
CME072C	hypothetical protein	-	-
CMI066C	hypothetical protein	-	-
CMF084C	Sm protein D1	-	-
CMN315C	60S ribosomal protein L37A	-	-
CMT291C	hypothetical protein, conserved	-	-
CMI213C	calnexin	-	-
CMG036C	similar to WD-repeat protein	-	-
CMT441C	hypothetical protein, conserved	-	-
CMS402C	hypothetical protein, conserved	-	-
CME142C	similar to retinoblastoma binding protein 2	-	-
CMT359C	hypothetical protein	-	-
CMJ136C	similar to poly(A)-binding protein dependent poly(A)-ribonuclease subunit	-	-
CMQ465C	similar to senescence-associated protein Din1	-	-
CMV062C	[pt] glucosamine-fructose-6-phosphate aminotransferase	-	-
CME163C	hypothetical protein	-	-
CMM269C	farnesyl-diphosphate synthetase	-	-
CMT600C	NAD-dependent deacetylase sirtuin 1	-	-
CMB028C	unknown bromodomain-containing protein	-	-
CMT305C	argininosuccinate synthase	-	-
CMP158C	similar to dehydrogenase	-	-
CMD181C	similar to RNA polymerase III transcription factor IIIB chain B~~	-	-
CMS255C	similar to proteasome 26S subunit, non-ATPase, 10	-	-
CMN120C	similar to vacuolar protein sorting-associated protein VPS28	-	-
CME017C	unknown dehydrogenase, conserved	-	-
CMF083C	adaptor-related protein complex 1, gamma subunit	-	-
CMC037C	glycine--tRNA ligase, class II	-	-
CMM263C	DNA topoisomerase	-	-
CMN268C	probable carotenoid cis-trans isomerase, CrtH	-	-
CMP067C	UDP-3-O-[3-hydroxymyristoyl] glucosamine N-acyltransferase	-	-
CMS311C	similar to bacterioferritin comigratory protein	-	-
CMJ306C	similar to ribonuclease PH	-	-
CMR205C	asparagine--tRNA ligase, chloroplast precursor	-	-
CMH090C	cysteine--tRNA ligase, cytoplasmic	-	-
CMN203C	cytochrome c reductase (Complex III) Rieske iron-sulfur subunit	-	-
CMN166C	histone H4	-	-
CMN169C	histone H4	-	-
CMP311C	TBP-1 interacting protein	-	-
CMV192C	[pt] 30S ribosomal protein S10	-	-
CMG070C	hypothetical protein	-	-
CMQ050C	hypothetical protein, conserved	-	-
CMJ060C	hypothetical protein, conserved	-	-
CMA007C	serine acetyltransferase (SAT)	-	-
CMN323C	probable aspartate aminotransferase	-	-
CML080C	acyl-CoA dehydrogenase, mitochondrial precursor	-	-
CMO249C	similar to short-chain dehydrogenase	-	-
CMV241C	[pt] ORF515	-	-
CMQ058C	hypothetical protein, conserved	-	-
CMG151C	hypothetical protein	-	-
CMF046C	similar to beta-tubulin folding cofactor D	-	-
CMN155C	probable beta-alanine synthase, closer	-	-
CMT445C	acetoacetyl-CoA synthetase	-	-
CMH262C	TATA-box binding protein-associated factor 1	-	-
CME146C	polo-like protein kinase	-	-
CMT415C	similar to psbB mRNA maturation factor Mbb1	-	-
CMO219C	insulysin	-	-
CMM100C	similar to nuclear receptor binding factor 1	-	-
CMS221C	similar to nuclear receptor binding factor 1	-	-
CMM296C	alcohol dehydrogenase [NADP+] (aldehyde reductase)	-	-
CMT169C	methionyl aminopeptidase	-	-
CMM090C	hypothetical protein	-	-
CMO104C	flavin-containing amine oxidase	-	-
CMN178C	serine--tRNA ligase, cytoplasmic	-	-
CMT228C	similar to acylaminoacyl-peptidase	-	-
CMS182C	hypothetical protein	-	-
CMP138C	U6 snRNA-associated Sm-like protein LSm6	-	-
CMT377C	hypothetical protein	-	-
CMQ237C	V-type ATPase V1 subunit F	-	-
CMF131C	hypothetical protein	-	-
CMR244C	probable dehydrogenase	-	-
CMA075C	similar to RNA-binding protein QKI	-	-
CMV089C	[pt] photosystem II protein W	-	-
CMO246C	probable RNA binding protein Mrd1p	-	-
CMV175C	[pt] 50S ribosomal protein L24	-	-
CMR081C	similar to meiotic check point regulator	-	-
CMT394C	similar to Sm-like protein LSm1	-	-
CMQ192C	hypothetical protein, conserved	-	-
CMI108C	hypothetical protein	-	-
CMR280C	hypothetical protein, conserved	-	-
CMR397C	eukaryotic translation initiation factor eIF-2B epsilon subunit	-	-
CMQ328C	hypothetical protein, conserved	-	-
CMB156C	probable phosphoinositide phosphatase SAC1	-	-
CML263C	hypothetical protein	-	-
CMQ470C	similar to thioredoxin peroxidase Dot5p	-	-
CMO305C	similar to adipocyte-specific protein 4	-	-
CMP160C	protease IV	-	-
CMK307C	probable thylakoid lumen rotamase	-	-
CMQ064C	acetylornithine transaminase	-	-
CMR110C	similar to glutathione S-transferase	-	-
CMH020C	cleavage and polyadenylation specificity factor protein	-	-
CMJ018C	hypothetical protein	-	-
CMA087C	hypothetical protein, conserved	-	-
CML079C	valine-pyruvate transaminase	-	-
CMV027C	[pt] acyl-[ACP]--UDP-N-acetylglucosamine O-acyltransferase	-	-
CMA059C	probable viral mRNA translation inhibitor SKI2	-	-
CMM237C	actin	-	-
CMS174C	hypothetical protein	-	-
CMT231C	hypothetical protein	-	-
CMS362C	9-cis-epoxycarotenoid dioxygenase, neoxanthin cleavage enzyme-like protein	-	-
CMV172C	[pt] 50S ribosomal protein L29	-	-
CMR372C	hypothetical protein, conserved	-	-
CMP188C	hypothetical protein	-	-
CMB154C	unknown alpha/beta hydrolase	-	-
CMI016C	similar to 3,4-dihydroxy-5-hexaprenylbenzoate methyltransferase, mitochondrial	-	-
CMI068C	hypothetical protein	-	-
CMP090C	cyclin G associated kinase	-	-
CMS082C	hypothetical protein, conserved	-	-
CMT393C	hypothetical protein, conserved	-	-
CMG172C	similar to Glu-tRNAGln amidotransferase subunit A	-	-
CME108C	similar to protein phosphatase 2A regulatory subunit B	-	-
CMF088C	hypothetical protein	-	-
CMT353C	unknown snf2 family helicase	-	-
CMA053C	hypothetical protein	-	-
CMP309C	hypothetical protein	-	-
CMJ323C	similar to mitochondrial presequence translocase subunit Tim44	-	-
CMH271C	threonine dehydratase, biosynthetic	-	-
CMR420C	threonine ammonia-lyase	-	-
CMP010C	hypothetical protein	-	-
CMR018C	phosphatidylinositol 3-kinase	-	-
CMT561C	aconitate hydratase	-	-
CMH064C	similar to guanine nucleotide exchange factor	-	-
CMS139C	hypothetical protein, conserved	-	-
CMA111C	probable transitional endoplasmic reticulum ATPase	-	-
CMR262C	similar to conserved oligomeric Golgi complex component COG2	-	-
CMD034C	hypothetical protein	-	-
CMB130C	snRNP core Sm-like protein SmX5	-	-
CMK308C	short chain dehydrogenase	-	-
CMG188C	20S core proteasome subunit beta 3	-	-
CMS184C	hypothetical protein	-	-
CMS316C	similar to rotamase/parvulin-type peptidyl-prolyl cis-trans isomerase	-	-
CMP129C	fructose-1,6-bisphosphatase	-	-
CMS442C	hypothetical protein, conserved	-	-
CMK144C	hypothetical protein, conserved	-	-
CMM091C	hypothetical protein	-	-
CMJ050C	lactation elevated 1	-	-
CML117C	hypothetical protein, conserved	-	-
CMA074C	hypothetical protein	-	-
CMT631C	sphingosine-1-phosphate lyase	-	-
CMS297C	similar to cleavage and polyadenylation specificity factor subunit	-	-
CMN061C	hypothetical protein, conserved	-	-
CMT479C	similar to transcription initiation factor TFIID, subunit TAF7	-	-
CMM110C	hypothetical protein, conserved	-	-
CMH214C	hypothetical protein, conserved	-	-
CMC102C	similar to anaphase-promoting complex subunit 2	-	-
CMC059C	GTP-binding protein of engA family	-	-
1 Gene number in C. merolae database, http://czon.jp accessed on 22 Nov 2021.
2 Protein scores were given by MASCOT search engine (version 2.6.0, Matrix Science).
3 Peptide matches indicates the number of peptides assigned to the protein by the MS analysis.
4 “-” denotes that signal from control sample was not detected.
