# Supplementary material for: CmNDB1 and a Specific Domain of CmMYB1 Negatively Regulate CmMYB1-Dependent Transcription of Nitrate Assimilation Genes Under Nitrogen-Repleted Condition in a Unicellular Red Alga
Source: Front Plant Sci. 2022 Mar 11;13:821947. doi: 10.3389/fpls.2022.821947 (PMC8962646; doi:10.3389/fpls.2022.821947)
Supplement: Supplementary file 5 [file Table_4.XLSX]

## Sheet: Table S4
Table S4: Primers used for constructing Y2H AD and BD vectors.
Gene	Primer	Sequence (5′-3′)
For constructing Y2H AD vectors
CMT579C	CMT579C_F	AGGCCAGTGAATTCCACCCAATGGCAACACGCAGGTTC
	CMT579C_R	TCCCGTATCGATGCCCACCCCAGTTCGTCGTGTTCCTCG
CMC180C	CMC180C_F	AGGCCAGTGAATTCCACCCAATGCGTTTGTCAAGGATCTC
	CMC180C_R	CCGTATCGATGCCCACCCTAATTCGTCCTTTTCTGTTTCTATCG
CMQ089C	CMQ089C_F	AGGCCAGTGAATTCCACCCAATGCAGCGTCAAGAGGTTTC
	CMQ089C_R	CCGTATCGATGCCCACCCGAGGTTGCCAGCTGCTGC
CMR469C	CMR469C_F	GCCAGTGAATTCCACCCAATGTTTGTCACTGGCTTGAATAG
	CMR469C_R	TCCCGTATCGATGCCCACCCAAAGACGCACGTATTAGCTG
CMR380C	CMR380C_F	AGGCCAGTGAATTCCACCCAATGACGGGAGAGAGTGTGAG
	CMR380C_R	TCCCGTATCGATGCCCACCCAAGTGCTGCTCGCAACCG
CMP227C	CMP227C_F	AGGCCAGTGAATTCCACCCAATGGCAGGGATTGGATCAGG
	CMP227C_R	TCCCGTATCGATGCCCACCCCTTGTCAGCGAGCACTCGATC
CMA009C	CMA009C_F	GGCCAGTGAATTCCACCCAATGAGTGAAATGGAGACCGAATTAG
	CMA009C_R	TCCCGTATCGATGCCCACCCCTCTGGGATCGTCAGCATG
CMG039C	CMG039C_F	AGGCCAGTGAATTCCACCCAATGAACGCTGAACCAGGTG
	CMG039C_R	TCCCGTATCGATGCCCACCCCGTCACGCACGCTGTATTATG
CMR125C	CMR125C_F	AGGCCAGTGAATTCCACCCAATGATGGAGGCAGAGGAGAG
	CMR125C_R	TCCCGTATCGATGCCCACCCCGTGAGCGTCATTTCCAAGC
CMP337C	CMP337C_F	AGGCCAGTGAATTCCACCCAATGTACGCGGCGCTGCATC
	CMP337C_R	TCCCGTATCGATGCCCACCCGCGTCGGACCTGCGCTTG
CMI268C	CMI268C_F	GCCAGTGAATTCCACCCAATGAGAAAAAGTTGTATCCTGTATGAG
	CMI268C_R	CCGTATCGATGCCCACCCTTGACATGAAAGACCAAAAGAGATTC
CMM285C	CMM285C_F	GCCAGTGAATTCCACCCAATGGTGTTACAGATCTATAGTGCGAC
	CMM285C_R	TCCCGTATCGATGCCCACCCCGGACGAAGAACGAACAGC
CMM226C	CMM226C_F	AGGCCAGTGAATTCCACCCAATGCCCACAATGTTTGTACC
	CMM226C_R	TCCCGTATCGATGCCCACCCCTGATCCTGTTTCGCATAGG
CMN113C	CMN113C_F	AGGCCAGTGAATTCCACCCAATGGAATCAAACCAGCGAGC
	CMN113C_R	TCCCGTATCGATGCCCACCCACTCACATAGTGGTACAGGTTAGG
CMH109C	CMH109C_F	AGGCCAGTGAATTCCACCCAATGCCTTCGTTGGTGTCACG
	CMH109C_R	TCCCGTATCGATGCCCACCCGTTGCTGCTTGCGGTGTAC
For constructing Y2H BD vectors
-	MYB1y2h_F	GACTGTATCGCCGGAATTCCCTATGGACGACGTGGAGCCTTT
-	MYB1y2h_R	CTGCAGGTCGACGGATCCCCGACGCCACTCAGGAGCCAGC
-	MYB1y2h_381_F	GAGTTCGCGGGGATCCGTCGACCTGC
-	MYB1y2h_381_R	GATCCCCGCGAACTCGAAGCTTGCC
